# Supplementary material for: Substantial Fat Loss in Physique Competitors Is Characterized by Increased Levels of Bile Acids, Very-Long Chain Fatty Acids, and Oxylipins
Source: Metabolites. 2022 Sep 30;12(10):928. doi: 10.3390/metabo12100928 (PMC9609491; doi:10.3390/metabo12100928)
Supplement: Supplementary file 1 [file metabolites-12-00928-s001.zip]

Archive with 2 entries (2 files):
- metabolites-1917399-supplementary.pdf
- Supplementary material 1  (Tables S1-8).xlsx
